# Supplementary material for: Identification of Viruses Infecting Phalaenopsis Orchids Using Nanopore Sequencing and Development of an RT-RPA-CRISPR/Cas12a for Rapid Visual Detection of Nerine Latent Virus
Source: Int J Mol Sci. 2024 Feb 25;25(5):2666. doi: 10.3390/ijms25052666 (PMC10931582; doi:10.3390/ijms25052666)
Supplement: Supplementary file 1 [file ijms-25-02666-s001.zip]

Archive with 2 entries (2 files):
- Figure S1.pdf
- Supplementary Table S1_Revised.pdf
